# Supplementary material for: Selecting Tolerant Maize Hybrids Using Factor Analytic Models and Environmental Covariates as Drought Stress Indicators
Source: Genes (Basel). 2025 Jun 27;16(7):754. doi: 10.3390/genes16070754 (PMC12294160; doi:10.3390/genes16070754)
Supplement: Supplementary file 1 [file genes-16-00754-s001.zip]

Archive with 1 entries (1 files):
- genes-3695583-supplementary.pdf
